# Supplementary material for: Monitoring Lead Concentration in the Surrounding Environmental Components of a Lead Battery Company: Plants, Air and Effluents—Case Study, Kenya
Source: Int J Environ Res Public Health. 2022 Apr 25;19(9):5195. doi: 10.3390/ijerph19095195 (PMC9103765; doi:10.3390/ijerph19095195)
Supplement: Supplementary file 1 [file ijerph-19-05195-s001.zip]

Archive with 1 entries (1 files):
- ijerph-1638859-supplementary.pdf
